# Supplementary material for: High-Affinity Nanobody Against the LEDGF PWWP Domain Inhibits Chromatin Binding In Vitro
Source: Biomolecules. 2026 May 13;16(5):716. doi: 10.3390/biom16050716 (PMC13204740; doi:10.3390/biom16050716)
Supplement: Supplementary file 1 [file biomolecules-16-00716-s001.zip]

Archive with 1 entries (1 files):
- biomolecules-4168736-supplementary.pdf
